# Supplementary material for: Genome-Wide Survey of the RWP-RK Gene Family in Cassava (Manihot esculenta Crantz) and Functional Analysis
Source: Int J Mol Sci. 2023 Aug 18;24(16):12925. doi: 10.3390/ijms241612925 (PMC10454212; doi:10.3390/ijms241612925)
Supplement: Supplementary file 1 [file ijms-24-12925-s001.zip]

Archive with 5 entries (5 files):
- Supplementary Table S1. RWP-RK gene naming lists of Arabidopsis thaliana, rice and cassava.xlsx
- Supplementary Table S2. Cassava RWP-RK genes primer sequence.xls
- Supplementary Table S3. Synteny of RWP-RK genes between cassava and two representative plant species.xlsx
- Supplementary Table S4. RWP-RK protein motif list in cassava.xlsx
- Supplementary Table S5. RWP-RK gene sequence of Arabidopsis thaliana, rice and cassava.pdf
