# Supplementary material for: Genome-Wide Survey of the RWP-RK Gene Family in Cassava (Manihot esculenta Crantz) and Functional Analysis
Source: Int J Mol Sci. 2023 Aug 18;24(16):12925. doi: 10.3390/ijms241612925 (PMC10454212; doi:10.3390/ijms241612925)
Supplement: Supplementary file 1 [file ijms-24-12925-s001.zip › Supplementary Table S1. RWP-RK gene naming lists of Arabidopsis thaliana, rice and cassava.xlsx]

## Sheet: Sheet1
supplementary Table S1:RWP-RK gene naming lists of Arabidopsis thaliana, rice and cassava
	Arabidopsis thaliana		Manihot esculenta crantz			Oryza sativa
	ID	other name	ID	other name	The length of CDNA	ID	other name
	AT2G17150.1	AtNLP1	Manes.01G053000	MeNLP1	3000	Os01t0236700-01	OsNLP3
	AT4G35270.1	AtNLP2	Manes.02G006700	MeNLP2	3009	Os03t0131100-01	OsNLP1
	AT4G38340.1	AtNLP3	Manes.05G130800	MeNLP3	2775	Os09t0549450-00	OsNLP4
	AT1G20640.1	AtNLP4	Manes.07G059900	MeNLP4	2739	Os04t0495800-01	OsNLP2
	AT1G76350.1	AtNLP5	Manes.11G110900	MeNLP5	1965	Os02t0136000-00	OsNLP5
	AT1G64530.1	AtNLP6	Manes.11G127000	MeNLP6	2943	Os06t0228950-00	OsRKD2
	AT4G24020.1	AtNLP7	Manes.18G004300	MeNLP7	2802	Os04t0564000-00	OsRKD4
	AT2G43500.1	AtNLP8	Manes.01G184700	MeRKD1	363	Os01t0246500-01	OsRKD1
	AT3G59580.1	AtNLP9	Manes.02G113900	MeRKD2	999	Os09t0444100-00	OsRKD3
	AT1G18790.1	AtRKD1	Manes.02G144400	MeRKD3	675
	AT1G74480.1	AtRKD2	Manes.03G052300	MeRKD4	843
	AT5G66990.1	AtRKD3	Manes.06G092000	MeRKD5	405
	AT5G53040.1	AtRKD4	Manes.14G078300	MeRKD6	792
	AT4G35590.1	AtRKD5
	AT5G16100.2	AtRKD6
