# Supplementary material for: Genome-Wide Survey of the RWP-RK Gene Family in Cassava (Manihot esculenta Crantz) and Functional Analysis
Source: Int J Mol Sci. 2023 Aug 18;24(16):12925. doi: 10.3390/ijms241612925 (PMC10454212; doi:10.3390/ijms241612925)
Supplement: Supplementary file 1 [file ijms-24-12925-s001.zip › Supplementary Table S2. Cassava RWP-RK genes primer sequence.xls]

## Sheet: Sheet1
Supplementary table S2. Cassava RWP-RK genes primer sequence PCR
gene name	primer	squence
*MeNLP1	QNLP1-F	ATGCTGCAAAGAGTCTCGGTGT
	QNLP1-R	TTTTCATCAATAGGTTCAAGGGAC
*MeNLP2	QNLP2-F	CCACTGATGTGGCATTCTATGTT
	QNLP2-R	AAATTCAAGAATGTATTCGTCGTCT
*MeNLP3	QNLP3-F	CAGAAGGAGATGCTTACCTCGTTAT
	QNLP3-R	TTGGGAGGTGTATCAACCGAAG
*MeNLP4	QNLP4-F	CTCACTACTATTGACCAGCCTTACTCT
	QNLP4-R	CGTAACTTTTTCTCGGGCACT
*MeNLP5	QNLP5-F	TTAGAAATGACGAGTACCCACGC
	QNLP5-R	AGAACTCCTTAGATCAAAAGCCTCA
*MeNLP6	QNLP6-F	CTGGGTTCCAATGAGGCG
	QNLP6-R	TAGAGATGAACACACGACCAGGA
*MeNLP7	QNLP7-F	AAAATCACCCTCTTCCTCGTCC
	QNLP7-R	CACTTTTGACCCCCTTTAACACAC
*MeRKD1	QRKD1-F	AGGACAATGAAAGGAAGAGGTCTG
	QRKD1-R	TTCTTCAAAATCGTCAATCCCAC
*MeRKD2	QRKD2-F	AAAAGAGCAGCCACAGAAGACATA
	QRKD2-R	CCTCTTCCTTCCCATTATTACCC
*MeRKD3	QRKD3-F	TGGGTTTGAGGACTACTTGTTGG
	QRKD3-R	CCTCTTCCTTCCCATTATTACCC
*MeRKD4	QRKD4-F	TGGGTATAATTTGCCATGCTGT
	QRKD4-R	TGTTGGGCTAAAGTGCTTCTTG
*MeRKD5	QRKD5-F	CTGCAAACCCTGATAAAAAATGTAC
	QRKD5-R	CTTAAAGCAGGCTTGTCTCAGC
*MeRKD6	QRKD6-F	GGCAAAACGAGTTAGCCACAC
	QRKD6-R	CACCAAGACCATTGACATCCTG
*Action		tggattctggtgatggtgtgagt
		ccgttcagcagtggtggtga
#MeNLP6	NLP6-F	TGATACATATGCCCGTCGAC ATGGAAAACTTATTCTCATTGAAAGAGAA
	NLP6-R	CTCACCATGGATCCGGTACC GGAGCTTCCTCCCAAAAAGCAA
#MeRKD5	RKD5-F	TGATACATATGCCCGTCGAC ATGGGATTGACCCTTCTGAAAA
	RKD5-R	CTCACCATGGATCCGGTACC GAACATCATAGTGGGGTGACAC
		*primer sequence in quantitative real-time PCR
		#primer sequence in full length CDS cloning
