# Supplementary material for: Genome-Wide Survey of the RWP-RK Gene Family in Cassava (Manihot esculenta Crantz) and Functional Analysis
Source: Int J Mol Sci. 2023 Aug 18;24(16):12925. doi: 10.3390/ijms241612925 (PMC10454212; doi:10.3390/ijms241612925)
Supplement: Supplementary file 1 [file ijms-24-12925-s001.zip › Supplementary Table S3. Synteny of RWP-RK genes between cassava and two representative plant species.xlsx]

## Sheet: NLP
	Supplementary Table S3 Synteny of RWP-RK genes between cassava and two representative plant species
	At	Me	Os
	AtNLP4	MeNLP7	OsNLP1
	AtRKD5	MeRKD2	OsRKD4
	AtNLP5	MeNLP7
	AtRKD2	MeRKD6
	AtRKD1	MeRKD6
	AtNLP6	MeNLP2
	AtNLP7	MeNLP2
	AtRKD2	MeRKD5
	AtRKD1	MeRKD5
