# Supplementary material for: Genome-Wide Survey of the RWP-RK Gene Family in Cassava (Manihot esculenta Crantz) and Functional Analysis
Source: Int J Mol Sci. 2023 Aug 18;24(16):12925. doi: 10.3390/ijms241612925 (PMC10454212; doi:10.3390/ijms241612925)
Supplement: Supplementary file 1 [file ijms-24-12925-s001.zip › Supplementary Table S4. RWP-RK protein motif list in cassava.xlsx]

## Sheet: Sheet1
Supplementary Table S4. Differnet protein motif list in cassava
Motif	Protein sequence	identity
motif 1	GLPGRVFLTKLPEFTPDVTYFSKTEYPLVHHARMYGLSGALAJPLFEQYTGTCLGVLELFLPKQK	GAF_like
motif 2	ISLZVLRQYFAGSJKDAAKSIGVCPTTLKRICRQHGISRWPSRKIKKV	RWP-RK
motif 3	YGPELEKVCKALEAVBLKSSEILSPPSVKACBESYQAALPEIHEILTSVCETHKLPLAQTWVPCIQQG	GAF_like
motif 4	FDLKYLDDDHEWVLLTCDADLZECIDILRSSGSHTIKLLLHDSPHNLGSSCNSN	PB-1
motif 5	TVDVACYVVDPEMQGFHEACSEHHLQKGQ	GAF_like
motif 6	DQDVLIQIWVPVKKGGRYVLTTSDQ	GAF_like
motif 7	QEMDTIRVKATYGEDKIRFRIPPNWGJKDLKZEIAKRFKJD	PB-1
motif 8	IEMLEEERKLLEKKPDMELEDKTKRLRQAIFKANYKKRRLL	RWP-RK
motif 9	DPEEQKALLGSLSITMQQVCQSLRVVSDKELEEE	NA.
motif 10	NHSLRKLQLVIDSVQGAEGAFQJDPFYTSFP	RWP-RK
